# Supplementary material for: Facilitators and Barriers to Physical Activity and Sport Participation Experienced by Aboriginal and Torres Strait Islander Adults: A Mixed Method Review
Source: Int J Environ Res Public Health. 2021 Sep 20;18(18):9893. doi: 10.3390/ijerph18189893 (PMC8468807; doi:10.3390/ijerph18189893)
Supplement: Supplementary file 1 [file ijerph-18-09893-s001.zip]

Archive with 1 entries (1 files):
- ijerph-1366994-supplementary.pdf
